# Supplementary material for: Pre-Existing Immunity Predicts Response to First-Line Immunotherapy in Non-Small Cell Lung Cancer Patients
Source: Cancers (Basel). 2024 Jun 28;16(13):2393. doi: 10.3390/cancers16132393 (PMC11240823; doi:10.3390/cancers16132393)
Supplement: Supplementary file 1 [file cancers-16-02393-s001.zip]

Archive with 1 entries (1 files):
- cancers-3051076-supplementary.pdf
